# Supplementary material for: A-GAME: improving the assembly of pooled functional metagenomics sequence data
Source: BMC Genomics. 2018 Jan 12;19:44. doi: 10.1186/s12864-017-4369-z (PMC5767027; doi:10.1186/s12864-017-4369-z)
Supplement: Supplementary file 3 — Supplementary Tables (1 to 3). (XLS 32 kb) [file 12864_2017_4369_MOESM3_ESM.xls]

## Sheet: Table S1
Table S1: genomes used for the simulation of synthetic inserts
Species	Reference assembly*	Size	GC %
B.vulgatus	GCF_000273295.1	4916502	42.7403
B.cereus	GCF_000290655.1	6011592	36.8985
A.baumannii	GCF_000369205.1	3956965	40.2186
E.faecalis	GCF_000390545.1	3348334	38.0764
P.aeruginosa	GCF_000480375.1	7028189	66.3492
C. beijerinckii	GCF_000621745.1	6106710	30.5422
D.radiodurans	GCF_000685985.1	3241806	67.1939
L.gasseri	GCF_001546525.1	1914452	35.8029
E.coli	GCF_001704035.1	4463229	51.3417
* Accession number of the reference assembly in the NCBI assembly database

## Sheet: Table S2
Table S2: coverage and reference sequences of the simulated inserts
Insert id	Reference assembly	Coverage RN*	Coverage GS**
I1	GCF_000273295.1	6	115
I2	GCF_000273295.1	148.5	115
I3	GCF_000273295.1	16.68	115
I4	GCF_000273295.1	37.61	115
I5	GCF_000273295.1	15.29	115
I6	GCF_000273295.1	61.74	115
I7	GCF_000273295.1	12.6	115
I8	GCF_000273295.1	97.02	115
I9	GCF_000290655.1	66	45
I10	GCF_000290655.1	18	45
I11	GCF_000290655.1	5.39	45
I12	GCF_000290655.1	16.68	45
I13	GCF_000290655.1	37.53	45
I14	GCF_000290655.1	3.78	45
I15	GCF_000290655.1	123.48	45
I16	GCF_000369205.1	16.5	65
I17	GCF_000369205.1	6.95	65
I18	GCF_000369205.1	68.11	65
I19	GCF_000369205.1	27.72	65
I20	GCF_000369205.1	8.26	65
I21	GCF_000369205.1	13.86	65
I22	GCF_000390545.1	18	85
I23	GCF_000390545.1	70.89	85
I24	GCF_000390545.1	34.75	85
I25	GCF_000390545.1	5.04	85
I26	GCF_000390545.1	124.74	85
I27	GCF_000390545.1	41.58	85
I28	GCF_000480375.1	49.5	105
I29	GCF_000480375.1	37.5	105
I30	GCF_000480375.1	10.5	105
I31	GCF_000480375.1	45.87	105
I32	GCF_000480375.1	136.22	105
I33	GCF_000480375.1	41.58	105
I34	GCF_000480375.1	55.44	105
I35	GCF_000685985.1	7.5	55
I36	GCF_000685985.1	73.5	55
I37	GCF_000685985.1	15.29	55
I38	GCF_000685985.1	91.74	55
I39	GCF_000685985.1	30.58	55
I40	GCF_000685985.1	99	55
I41	GCF_000685985.1	148.5	55
I42	GCF_000685985.1	5.56	55
I43	GCF_000685985.1	137.61	55
I44	GCF_000685985.1	69.3	55
I45	GCF_000685985.1	15.12	55
I46	GCF_001546525.1	33	115
I47	GCF_001546525.1	115.5	115
I48	GCF_001546525.1	4.5	115
I49	GCF_001546525.1	147	115
I50	GCF_001546525.1	29.19	115
I51	GCF_001546525.1	107.03	115
I52	GCF_001546525.1	76.45	115
I53	GCF_001546525.1	83.16	115
I54	GCF_001546525.1	31.5	115
I55	GCF_001704035.1	82.5	75
I56	GCF_001704035.1	49.5	75
I57	GCF_001704035.1	61.16	75
I58	GCF_001704035.1	45.87	75
I59	GCF_001704035.1	4.17	75
I60	GCF_001704035.1	6.3	75
I61	GCF_001704035.1	15.12	75
* Coverage in the random coverage dataset
** Coverage in the genome specific coverage dataset

## Sheet: Table S3
Table S3, evaluation of the assembly pipelines on simulated data
	Complete*	2 out of 2 ends**	Partial****	% assembled*****	% of reference proteins******	Assembly N50*******	Assembly N90********	SNP 100 Kbp*********	Indels 100 Kbp**********	CPU time (h)	RAM peak (Gb)
MOCAT2 HC	27	28	6	91.31	90.5	39950	32950	1.96	0.59	0.6	4.51
MOCAT2 GS	25	29	7	91.31	90.5	39950	32950	1.93	0.49	0.466667	4.02
MOCAT2 RN	22	31	8	83.36	82.93	39950	3582	1.81	0.56	0.366667	3.81
Parallel-meta HC	18	36	7	88.9	87.55	27498	4777	1.97	0.63	1.76667	3.11
Parallel-meta GS	14	40	7	88.9	87.55	27498	4777	1.95	0.61	1.51667	2.85
Parallel-meta RN	12	39	10	82.5	79.7	14520	2038	2.01	0.55	0.533333	2.16
F1-HC (SPAdes)	45	14	2	99.91	98.9	39950	39950	1.07	0.31	0.75	5.3
F1-GS	43	16	2	99.91	98.9	39950	39950	1.15	0.38	0.583333	4.8
F1-RN	39	20	2	98.99	97.9	39950	6939	1.01	0.35	0.466667	3.5
F2-HC (velvet)	28	29	4	94.9	92.85	39950	7777	1.97	0.63	1.91667	6.61
F2-GS	25	32	4	93.88	92.85	29559	5601	1.95	0.61	1.8	5.82
F2-RN	21	35	5	88.5	83.7	19520	2939	2.01	0.55	0.766667	4.27
F3-HC (MegaHit)	41	19	1	96.51	95.57	39950	39950	1.34	0.46	0.283333	3.22
F3-GS	38	19	4	96.31	95.52	39950	39950	1.32	0.43	0.233333	2.67
F3-RN	35	24	2	95.27	93.5	39950	4201	1.27	0.41	0.133333	2.18
F4-RN (meta-velvet)	28	27	6	94.9	92.85	39950	7777	1.97	0.63	1.91667	7.01
F4-HC	25	28	7	93.88	91.85	29559	5601	1.95	0.61	1.8	6.45
F4-GS	23	30	8	88.5	87.7	19520	2939	2.01	0.55	0.766667	6.01
F5-RN (meta SPAdes)	45	14	2	99.91	98.9	39950	39950	1.07	0.31	0.75	5.3
F5-HC	43	16	2	99.91	98.9	39950	39950	1.15	0.38	0.583333	4.8
F5-GS	39	20	2	98.99	97.9	39950	6839	1.01	0.35	0.466667	3.5
* Insert assembled into a single conting matching both end tags
** Inserts assembled into multiple contigs, both end tags are assigned
*** Inserts for which both ends are available but only one is assigned
****Percentage of reference assembly represented in the pooled assemby
*****Percentage of proteins from the reference assembly recovered in the pooled assembly
****** Final N50 of the assembly
******* Final N90 of the assembly
******* SNPs rate: average number of SNPs (wrt reference assemby) over 100 Kbs
******** Indel rate: average number of indels (wrt reference assemby) over 100 Kbs
